# Supplementary material for: A rapid evaluation of the preparedness of Ethiopia's disease surveillance system for Mpox outbreak: a cross-sectional study of perspectives from professionals across various levels
Source: Trop Med Health. 2026 Jun 6;54:120. doi: 10.1186/s41182-026-00994-8 (PMC13285013; doi:10.1186/s41182-026-00994-8)
Supplement: Supplementary file 3 — Supplementary material 3. [file 41182_2026_994_MOESM3_ESM.xlsx]

## Sheet: Form Responses 1
Timestamp	Organization	Role in the organization	Organization type	Years of experience in public health surveillance	Primary area of responsibility	Gender	How familiar are you with Mpox and its symptoms?	Do you believe Mpox poses a significant public health threat in Ethiopia?	Which of the following do you associate with Mpox transmission?	Briefly describe the main sources of information you rely on for updates about emerging diseases.	Rate the level of preparedness of Ethiopia’s health surveillance system for handling emerging infectious diseases.	How often are you updated on changes in infectious disease policies?	Have you participated in any training related to Mpox or similar diseases?	If yes, specify the nature of the training.	How well do you think existing health infrastructure supports the detection of Mpox cases?	Rank the following sources of disease surveillance data in terms of reliability.	What gaps, if any, do you see in Ethiopia’s ability to detect and respond to Mpox?	Does your organization have dedicated staff for infectious disease surveillance?	Rate the adequacy of human resources for Mpox surveillance in your organization.	Are there sufficient laboratory facilities available for Mpox diagnostics in Ethiopia?	How accessible are laboratory services for Mpox testing in rural areas?	Describe the availability of technological tools (e.g., mobile apps, software) for data collection and reporting.	What percentage of healthcare facilities in your jurisdiction are equipped to report suspected Mpox cases?	Which resources are most lacking for effective Mpox surveillance in your area?	Are reporting mechanisms (e.g., DHIS2) in place to handle Mpox case data?	How often are routine disease surveillance meetings conducted at your level?	What improvements do you recommend for strengthening Mpox diagnostic capacity?	How well do public health organizations coordinate surveillance activities?	Is there a clear chain of command for reporting Mpox cases?	How effective are communication channels between federal and regional health offices?	Are community health workers actively involved in disease surveillance in your jurisdiction?	What communication tools are most commonly used to share information about outbreaks?	Describe any challenges in sharing data with other stakeholders.	How quickly do you typically receive updates about emerging diseases from the Ministry of Health?	Have any public awareness campaigns about Mpox been conducted in your area?	Rate the level of engagement of non-governmental organizations in surveillance activities.	What strategies do you suggest for improving coordination and communication among stakeholders?	Are there contingency plans for Mpox outbreaks at your level of operation?	Rate your organization’s capacity to respond to a Mpox outbreak.	How many staff in your organization have been trained in outbreak response protocols for Mpox?	Are there stockpiles of personal protective equipment (PPE) available for Mpox response?	How frequently are simulation exercises conducted for outbreak preparedness?	What barriers would hinder effective Mpox outbreak response in your area?	Do you have access to resources for public education about Mpox?	Rate the adequacy of funding allocated for disease outbreak preparedness.	Are isolation and treatment facilities prepared to manage potential Mpox cases?	What key steps should be prioritized to improve preparedness for Mpox outbreaks?	Are there existing policies in place for managing zoonotic disease outbreaks?	How well do current policies address the unique challenges of Mpox?
2025-03-19 14:10:09	Ethiopia Public Health Institute	Clinical Bacteriology and Mycology Labratory Head	Federal	1-5 years	Outbreak response	Female	Familiar	Yes	Animal contact	Emerging disease acrucial challanges to the organization of human public health policy that have either newel y appeared in a population increasing incidence for example malburg, mpox.	Excellent	Monthly	Yes	Emergency preparedness atKEMRI training third country	Strongly supports	Laboratory data	Knowledge and training diffcency among health professional	Yes	Acceptable	Yes	Somewhat accessible	Yes	50-75%	Training	Yes	Monthly	1. Strengthening Surveillance and Early Detection Enhance case detection systems: Improve surveillance to identify and track cases early. Community-based monitoring: Train local health workers to recognize and report symptoms. Expand laboratory testing capacity: Strengthen diagnostic capabilities to confirm cases quickly. 2. Improving Healthcare Workforce Training Conduct regular training program…	Very well	Yes	Effective	Yes	Paper reports	1. Data Privacy & Security – Health data is sensitive, requiring compliance with regulations like GDPR, HIPAA, or national policies. 2. Lack of Standardized Data Formats – Different organizations may collect data in incompatible formats, making integration difficult. 3. Limited Interoperability – Systems used by different stakeholders (governments, NGOs, labs, hospitals) may not be compatible. 4.…	Immediately	Yes	Engaged	1. Establish a Centralized Coordination Mechanism ✅ Set Up a National or Regional Coordination Task Force – This should include government health agencies, NGOs, hospitals, labs, WHO, CDC, and community leaders. ✅ Define Roles & Responsibilities – Use the Incident Command System (ICS) or similar models to clarify each stakeholder’s role. --- 2. Strengthen Communication Channels ✅ Create a Stakeho…	No	Highly capable	10-20	Yes	Annually	1. Weak Surveillance & Early Detection Limited lab capacity for Mpox testing. Underreporting of cases due to lack of awareness or stigma. Delayed case detection in remote areas with poor health infrastructure. 2. Inadequate Coordination & Communication Poor stakeholder collaboration between health agencies, NGOs, and communities. Lack of clear response protocols or pre-agreed contingency plans. M…	Yes	Somewhat adequate	Yes	1. Strengthen Surveillance & Early Detection ✅ Enhance Case Reporting Systems – Train healthcare workers on Mpox symptoms and case definitions. ✅ Improve Lab Capacity – Increase availability of PCR testing kits and trained lab personnel. ✅ Develop Community-Based Surveillance – Engage community health workers (CHWs) for early case detection. 2. Improve Risk Communication & Community Engagement ✅ …	Yes	Very well
2025-03-19 09:04:24	Ethiopian Public Health Institute	VPD Surveillance and Response Lead	Federal	6-10 years	Disease surveillance	Male	Very familiar	Yes	Human-to-human contact	Event Based Surveillance and Community Based Surveillance	Good	Weekly	Yes	Surveillance and outbreak investigation training	Fairly supports	Laboratory data	Laboratory capacity	Yes	Adequate	No	Somewhat accessible	Tools are available but the surveillance forms are not uploaded and used for reporting	> 75%	Training	No	Weekly	Decentralize the testing capacity at the subnational level and ensure sustainable supply of consumables	Very well	Yes	Moderately effective	No	Emails	There is to standardized real-time alert and information sharing system	Immediately	Yes	Less engaged	High level advocacy to ensure commitment of stakeholders	Yes	Capable	>20	Yes	Rarely	Inadequate finance and weak capacity of lower level health system in public health emergency management	Yes	Inadequate	Yes	Mobilize resources	Yes	Very well
2025-05-13 04:48:14	Wolkite university	Lecturer	Federal	6-10 years	Data collection and analysis	Male	Somehow familiar	Yes	Human-to-human contact	From my course that i have been learnt while i was trained for mph in epidemiology.	Poor	Rarely	No		Does not supports	Laboratory data	Health care workers working at the primary health care level didnt get enough traing and they may misdiagnos if there a case of mpox.	No	Inadequate	No	Not accessible	There is no problem of technological interms of mobile apps,software but there is problem.of network.	<25%	Training	No	Quarterly	The laboratory service should be improved and health care providers should get trainings	Somewhat	No	Ineffective	No	Paper reports	There is no clear line of communication and plus information sharing and handling mechanisms are poor	More than 3 days	No	Less engaged	There should be clear line of communication between stake holders and use appropriate technology instead of written form	No	Not capable	None	No	Never	There is no awareness from the community at all plus health care providers and this hinders the response	No	Inadequate	No	Isolation rooms and PPE materials should be adequatly fullfilled	Yes	Somewhat
2025-03-20 12:02:03	EPHI	National Influenza, Arbovirus and VHF Reference Laboratory coordinator	Federal	1-5 years	Disease surveillance	Male	Familiar	Yes	Human-to-human contact	WHO and CDC dashboard	Good	Quarterly	Yes	online from open WHO source	Fairly supports	Laboratory data	gap on clinical identification, training gap at different levels	Yes	Adequate	Yes	Fairly accessible	There are ODK, DHIS2	50-75%	Training	No	Biweekly	Availing enough extraction and detection kits for labs and provision of training for national experts and cascading the training to regions	Well	Yes	Effective	Yes	Phone calls	some partners donot follow data sharing channels ie they directly request any data as they want rather than following the data sharing policy.	More than 3 days	No	Engaged	Alwasys make smooth communication at all levels with stakeholders	Yes	Capable	<10	No	Annually	Funding	No	Somewhat adequate	Yes	Awrness, training, supply	No	Somewhat
2025-04-11 08:38:13	Jimma University	Advising Field Epidemiology training residents	Federal	> 10 years	Outbreak response	Male	Familiar	Yes	Contaminated objects	WHO websites	Average	Monthly	No		Somewhat supports	Laboratory data	Laboratory & Diagnostic Capacity, lack of community awareness, lack of using the field epidemiology graduates and residents during preparedness and response phase of public health emergencies at all levels of the country (under utilization and integration of field epidemiology graduates and residents)	No	Inadequate	No	Not accessible	There are a lot of data collection tools eg. Kobo box, ODK, etc..	<25%	Training	No	Weekly	Establishing Mpox diagnostic capacity in cluster based	Somewhat	Yes	Moderately effective	No	Phone calls	No pooled of expertise in place to whom to communicate and work on research	More than 3 days	No	Engaged	There should be a pool of expertise who can work together in responding to different infectious disease outbreaks at all level	No	Not capable	None	No	Never	No training, no collaboration of EPHI and field epidemiology training program residents, graduates, program coordinators, resident advisors	Yes	Inadequate	No	Collaboration , capacity building, diagnostic capacity	Yes	Somewhat
2025-03-19 10:10:40	Ethiopian Public Health Institute, Center for Public Health Emergency Managment	Researcher & National Polio & Measles Laboratory Coordinator	Federal	> 10 years	Disease surveillance	Male	Very familiar	Yes	Human-to-human contact	WHO alert, internet resources & social media	Good	Rarely	No		Fairly supports	Laboratory data	Lab capacity, resources & training	Yes	Acceptable	No	Somewhat accessible	Technological tools are lacking for diseases like Mpox	> 75%	Funding	No	Weekly	Training, Expansion of testing capacity to regions & use of advanced testing tools	Somewhat	Yes	Moderately effective	Yes	Phone calls	Data ownership, Privacy issues, data completeness & quality, Data sharing policy	Immediately	No	Highly engaged	Advocacy, joint meeting & aligning plans	No	Somewhat capable	10-20	No	Never	Public awareness, staff readiness and financial resources, engagement of different parties	No	Inadequate	No	Reporting mechanism, designating testing sites/ labs, referral labs and facilities	Yes	Not at all
2025-05-12 13:02:58	Jimma Medical Center	Laboratory	University	> 10 years	Data collection and analysis	Male	Somehow familiar	Yes	Animal contact	internets	Poor	Rarely	No		Somewhat supports	Laboratory data	resources and skills	Yes	Acceptable	No	Somewhat accessible	technological or mobile apps are available.	<25%	Training	Yes	Weekly	training	Well	No	Moderately effective	No	Phone calls	Delays for different reasons	More than 3 days	No	Less engaged	Co-creation of surveillances and prompt responses in controlling outbreaks	No	Not capable	None	No	Never	lack of knowledge	No	Inadequate	No	awareness creation via training	Yes	Somewhat
2025-05-08 09:24:44	Gov't	PHCD	Facility	> 10 years	Data collection and analysis	Male	Familiar	Yes	Human-to-human contact	Phem	Good	Rarely	No		Does not supports	Laboratory data	I don't seen ony one	Yes	Inadequate	No	Not accessible	Spss',epi ifo	25-50%	Training	No	Weekly	Training and supportive suppervission	Very well	Yes	Moderately effective	Yes	Mobile apps (Telegram, Whatsapp, Messenger, etc.)	Connection problem	Immediately	No	Less engaged	Communicate at the right time and right place	No	Not capable	None	Yes	Biannually	There no trained man power and logestics	No	Inadequate	No	Survillance	Yes	Somewhat
2025-05-13 16:32:59	JUMC	Health worker	Federal	6-10 years	Data collection and analysis	Male	Familiar	Yes	Animal contact	CDC,WHO	Good	Monthly	No		Somewhat supports	Laboratory data	lack of Awerness in the community	Yes	Acceptable	Yes	Not accessible	Software	50-75%	Equipment	Yes	Biweekly	Availability of enough equipiment and trained personel	Somewhat	Yes	Moderately effective	No	Mobile apps (Telegram, Whatsapp, Messenger, etc.)	Less Data quality	Within 3 days	No	Less engaged	Having the same goal and mission	Yes	Capable	<10	Yes	Rarely	PPE	Yes	Inadequate	No	equitable vaccine access, cross-border cooperation, and strengthened health infrastructure	Yes	Somewhat
2025-05-13 04:16:20	Wolkute university	Lecturer	Federal	6-10 years	Community engagement	Male	Somehow familiar	Yes	Contaminated objects	Articles	Poor	Rarely	No		Does not supports	Community reports	Lack of training about Mpox case identification	No	Inadequate	No	Not accessible	Sms	<25%	Training	No	Quarterly	Training to health care providers	Not at all	No	Ineffective	No	Paper reports	Resources, mobile card, smart phone	More than 3 days	No	Not engaged	Directly working with health care providers and community	No	Not capable	None	No	Never	Lack of awareness about the case, resources	No	Inadequate	No	Assign focal person, Resources mobilization, identify and treat cases	No	Not at all
2025-04-02 03:57:51	Ahri	Director	Federal	1-5 years	Policy and planning	Male	Somehow familiar	Yes	Animal contact	Massmedia	Average	Quarterly	No		Strongly supports	Laboratory data	Clinical to community engagement level	No	Inadequate	No	Somewhat accessible	Recap	<25%	Training	Yes	Monthly	Lab	Very well	No	Moderately effective	Yes	Phone calls	Network	More than 3 days	No	Less engaged	Steering	No	Not capable	None	Yes	Rarely	Non	Yes	Somewhat adequate	Yes	Inistitutional	Yes	Well
2025-04-06 07:22:08	Gambella regional health bureau	PHEM officer	Regional	1-5 years	Disease surveillance	Male	Very familiar	Yes	Animal contact	I was heard information: WHO, US CDC and MOH-Ethiopia	Excellent	Weekly	No		Does not supports	Community reports	 Ethiopia faces several gaps in its ability to detect and respond to Mpox:  Surveillance Systems: There is a lack of robust surveillance systems for early detection and reporting of Mpox cases, which can lead to delays in response.  Laboratory Capacity: Limited laboratory facilities and testing capabilities hinder accurate and timely diagnosis of Mpox.  Healthcare Training: Insufficient train…	Yes	Adequate	No	Not accessible	paper and hard copy	<25%	Funding	No	Weekly	 To strengthen Mpox diagnostic capacity, I recommend the following improvements: • Enhance Laboratory Infrastructure: Invest in upgrading laboratory facilities to ensure they have the necessary equipment and technology for accurate Mpox testing. • Increase Training for Healthcare Workers: Provide comprehensive training programs for healthcare professionals on Mpox symptoms, diagnosis, and manage…	Well	Yes	Somewhat effective	Yes	Emails	 Challenges in sharing data with other stakeholders include:  Data Privacy Concerns: Ensuring patient confidentiality can hinder the sharing of sensitive health information.  Inconsistent Data Standards: Differences in data formats and standards among organizations can make it difficult to integrate and share information effectively.  Lack of Trust: Concerns about how shared data will be used…	Immediately	No	Engaged	 To improve coordination and communication among stakeholders, I suggest the following strategies:  Establish Clear Communication Channels: Set up designated platforms or tools (like shared online workspaces) for regular updates and information sharing.  Regular Meetings and Workshops: Organize periodic meetings and workshops to foster collaboration, discuss challenges, and share best practice…	No	Somewhat capable	10-20	No	Biannually	 Barriers that could hinder effective Mpox outbreak response in my area include:  Limited Healthcare Infrastructure: Insufficient healthcare facilities and resources may restrict the ability to diagnose and treat cases promptly.  Inadequate Surveillance Systems: Weak surveillance mechanisms can lead to delays in detecting and reporting Mpox cases.  Lack of Trained Personnel: A shortage of hea…	No	Inadequate	No	 To improve preparedness for Mpox outbreaks, the following key steps should be prioritized: • Strengthen Surveillance Systems: Implement robust mechanisms for early detection and monitoring of Mpox cases. • Enhance Laboratory Capacity: Upgrade laboratory facilities to ensure timely and accurate testing for Mpox. • Train Healthcare Workers: Provide targeted training for healthcare professionals o…	Yes	Somewhat
2025-05-13 14:59:47	Wolkite University	Researchers & Lecturer	Federal	1-5 years	Community engagement	Male	Familiar	Yes	Human-to-human contact	Scientific articles	Average	Quarterly	Yes	Measles & Poliomyelitis	Somewhat supports	Laboratory data	Early detection and notification	No	Inadequate	No	Not accessible	Not available	<25%	Funding	No	Quarterly	Capacity Building training	Well	Yes	Moderately effective	No	Phone calls	Resources limitations	More than 3 days	Yes	Engaged	Continuous meeting supervision	No	Somewhat capable	<10	No	Never	Lower community awareness	Yes	Inadequate	No	Adequate resources allocation	Yes	Somewhat
2025-03-20 08:11:05	sheger health office	laboratory service team leader	Zonal	1-5 years	Data collection and analysis	Male	Familiar	Yes	Human-to-human contact	PHEM and African CDC weekly webinar reports	Good	Quarterly	No	awerness creation/information meeting and phamplet	Fairly supports	Laboratory data	awareness at OPD and Health extention level	Yes	Acceptable	No	Not accessible	Not available	50-75%	Training	Yes	Weekly	down testing to regional and/or Hospital level	Well	Yes	Moderately effective	Yes	Mobile apps (Telegram, Whatsapp, Messenger, etc.)	awareness	Within 24 hours	No	Engaged	awerness creation	No	Somewhat capable	None	No	Never	awareness	No	Inadequate	No	RRT revitalization	No	Somewhat
2025-05-12 03:11:57	Fenot Associates	Senior Researcher	Private	1-5 years	Community engagement	Male	Not at all familiar	No	Animal contact	Journal articles and news media	Good	Rarely	No		Somewhat supports	Laboratory data	Public awareness and infrastructure	No	Inadequate	No	Not accessible	Not available	<25%	Funding	No	Monthly	Lab facilities should be available	Somewhat	No	Somewhat effective	Yes	Mobile apps (Telegram, Whatsapp, Messenger, etc.)	Data sharing platform and policies are lacking	More than 3 days	No	Not engaged	Create common platform for regular update and discussion	No	Not capable	None	No	Never	Lack of capacity	No	Inadequate	No	Public awareness should be raised	Yes	Somewhat
2025-03-20 07:50:44	Ethiopian public health institute	PHEM officer	Federal	> 10 years	Outbreak response	Male	Familiar	Yes	Human-to-human contact	From WHO fact sheet and bulletin	Good	Monthly	Yes	It is a lab based surveillance of re-emerging disease	Fairly supports	Laboratory data	GAPS ON LABORATORY TESTING DECENTRALIZATION	Yes	Acceptable	Yes	Not accessible	no apps used for the data collection of M-pox	50-75%	Funding	No	Monthly	decentralize the laboratory test sub regionally	Well	Yes	Moderately effective	No	Phone calls	lack of clear data sharing TOR	More than 3 days	Yes	Less engaged	needs to bring all the stockholders on the same page for sharing responsibilities	No	Capable	<10	Yes	Rarely	capacity and financial resource	No	Inadequate	No	Emergency preparedness plan with allocated budget	Yes	Somewhat
2025-03-19 09:21:04	Ethiopian Public Health Institute	laboratory	Federal	1-5 years	Outbreak response	Male	Very familiar	Yes	Human-to-human contact	from CDC and WHO weekly brife	Excellent	Weekly	Yes	Sample collection and transportation of Mpox,Maluberg and Ebola malburg and Ebola disease	Strongly supports	Community reports	Strengthen the laboratory department capacity and	Yes	Adequate	No	Not accessible	no	25-50%	Funding	No	Biweekly	Detection capacity of laboratory.	Well	Yes	Moderately effective	No	Emails	during collection the Data not fill appropriate information .	Within 24 hours	No	Less engaged	The communication and coordination should be One health approached and multisectoral	Yes	Highly capable	>20	Yes	Rarely	the disease burden is very low or not sassed	Yes	Inadequate	Yes	knowing the burden of disease	Yes	Well
2025-04-09 12:47:18	Jimma university comprehensive hospital	PHEM focal	Federal	1-5 years	Disease surveillance	Male	Somehow familiar	Yes	Animal contact	Internet	Poor	Rarely	No		Somewhat supports	Laboratory data	No awareness for health workers and community	Yes	Inadequate	No	Not accessible	No	<25%	Training	No	Weekly	Training , diagnostic capacity	Somewhat	No	Somewhat effective	No	Mobile apps (Telegram, Whatsapp, Messenger, etc.)	Lack of coordination	Within 24 hours	No	Less engaged	Strong leadership	No	Somewhat capable	None	Yes	Never	Budget	No	Inadequate	No	Capacity building, medical supplies, Budget	No	Somewhat
2025-05-13 05:51:06	Government	Lecturer	Federal	6-10 years	Data collection and analysis	Male	Somehow familiar	Yes	Don't know	MOH report	Poor	Rarely	No		Does not supports	Laboratory data	Diagnosis is not made routinely	Yes	Inadequate	No	Not accessible	No	<25%	Training	No	Quarterly	Periodic follow up	Somewhat	No	Somewhat effective	No	Paper reports	No	More than 3 days	No	Not engaged	Periodic evaluation	No	Not capable	None	No	Never	There is no any activities at all	No	Inadequate	No	Public awareness	No	Not at all
2025-03-24 12:30:18	EPHI	Surveillance (PHEM) Officer	Federal	6-10 years	Disease surveillance	Male	Very familiar	Yes	Human-to-human contact	WHO	Good	Weekly	Yes	Mpox	Fairly supports	Laboratory data	Lab capacity is limited only to the national level	Yes	Adequate	Yes	Not accessible	MS excel is available from national to health center levels. EPHI and RHB/RPHI additional softwares for data analysis and visualization	50-75%	Funding	Yes	Weekly	Detection capacity	Very well	Yes	Effective	Yes	Mobile apps (Telegram, Whatsapp, Messenger, etc.)	NA	Immediately	No	Engaged	NA	Yes	Highly capable	>20	Yes	Biannually	Social stigmatization	Yes	Somewhat adequate	Yes	Equip the isolation	Yes	Very well
2025-03-17 09:46:53	Bedele Woreda Health office	HMIS focal person	Woreda	6-10 years	Data collection and analysis	Male	Not at all familiar	Yes	Animal contact	For social media	Average	Weekly	No		Does not supports	Laboratory data	No	No	Inadequate	No	Not accessible	Mobile kobotol	<25%	Funding	Yes	Weekly	Use of digital laboratory	Not at all	No	Somewhat effective	Yes	Mobile apps (Telegram, Whatsapp, Messenger, etc.)	Use telegram	Immediately	No	Less engaged	Lack of stakeholders	No	Somewhat capable	None	No	Rarely	No use of outbreak	No	Inadequate	No	Use of prioritized problem	No	Somewhat
2025-04-10 09:55:04	WorHO	Monitoring and evaluation Coordinator	Woreda	6-10 years	Data collection and analysis	Male	Familiar	Yes	Human-to-human contact	From Public Health Emergency Management Guidelines	Good	Weekly	Yes	Good	Fairly supports	Community reports	Report accurate is poor	Yes	Acceptable	No	Somewhat accessible	Mobile apps	25-50%	Training	Yes	Weekly	Strength the supportive supervision around out break occur	Well	Yes	Moderately effective	No	Mobile apps (Telegram, Whatsapp, Messenger, etc.)	Some area poor network connection	Within 24 hours	No	Engaged	Staff meeting, delegates Focal Person and PHEM	No	Capable	10-20	Yes	Annually	PPE	Yes	Inadequate	No	Identify the Infected patients	Yes	Well
2025-03-17 09:31:22	Woreda Health Office	Monitoring and Evaluation Coordinator	Woreda	> 10 years	Data collection and analysis	Male	Very familiar	Yes	Human-to-human contact	From Public Health Emergency Management Book	Excellent	Weekly	No		Strongly supports	Community reports	The source of data is not archieved	Yes	Adequate	Yes	Easily accessible	Mobile apps	25-50%	Training	Yes	Weekly	The information of new case was must easly accessible	Very well	Yes	Effective	Yes	Phone calls	Network	Immediately	Yes	Engaged	The strategy of Mpox must be improved	Yes	Highly capable	None	No	Rarely	No	Yes	Adequate	No	The area of Rx is must be identified	Yes	Well
2025-03-20 08:37:45	Ethiopian Public Health Institute	Assistant researcher	Federal	> 10 years	Disease surveillance	Male	Not at all familiar	No	Animal contact	Public Health emergency management	Good	Rarely	No		Fairly supports	Fairly reports	Lack of well equipped laboratory set up for the investigation of the disease	Yes	Acceptable	No	Not accessible	Mobile apps	50-75%	Equipment	Yes	Weekly	Multi discipline meeting and training for the laboratory scientist	Well	No	Moderately effective	Yes	Mobile apps (Telegram, Whatsapp, Messenger, etc.)	No clear Chanel for sharing	Immediately	No	Less engaged	No	No	Capable	>20	Yes	Rarely	Other outbreaks	No	Inadequate	Yes	Training for attendance, meeting with all stockholders	Yes	Well
2025-04-10 09:37:49	Oromia Development Association	Woreda Project Coordinator	NGO	6-10 years	Community engagement	Male	Not at all familiar	Yes	Animal contact	Social media; Surveillance	Average	Rarely	No		Somewhat supports	Laboratory data	Weak surveillance system	No	Inadequate	No	Not accessible	Mobile apps	<25%	Training	Yes	Quarterly	Training	Somewhat	No	Somewhat effective	Yes	Mobile apps (Telegram, Whatsapp, Messenger, etc.)	Data collection and analysis	More than 3 days	No	Not engaged	Creating Media channel specific to health issues	No	Not capable	None	No	Never	Training and equipment	No	Inadequate	No	Training and conducting surveillance	Yes	Somewhat
2025-04-13 09:16:26	Gov	Phem officee	Zonal	> 10 years	Disease surveillance	Male	Somehow familiar	No	Human-to-human contact	Buletens,media ORHB	Average	Weekly	Yes	Pp presentation	Somewhat supports	Community reports	Training,Active survilance	No	Inadequate	No	Not accessible	Mobile apps	50-75%	Funding	No	Quarterly	Lab,capacity bulding,equipment&fund	Well	Yes	Somewhat effective	No	Mobile apps (Telegram, Whatsapp, Messenger, etc.)	Email	More than 3 days	Yes	Not engaged	Awareness creation	No	Somewhat capable	<10	No	Never	Ligistic,budget,trained person	No	Inadequate	No	Awareness,isoletion center,budget	No	Somewhat
2025-03-25 03:01:53	Jimma University	Lecturer	Federal	1-5 years	Data collection and analysis	Male	Somehow familiar	Yes	Contaminated objects	Social Media	Average	Weekly	No		Somewhat supports	Media monitoring	Poor readiness	No	Inadequate	No	Not accessible	Mobile app	25-50%	Training	No	Weekly	Strengthening the PHEM is very mandatory	Somewhat	No	Somewhat effective	No	Mobile apps (Telegram, Whatsapp, Messenger, etc.)	Strengthening effective communication	Immediately	No	Engaged	Developing monitoring and evaluating framework is every important	No	Capable	<10	No	Rarely	Human resources and training	No	Somewhat adequate	No	Establishing RRT	Yes	Well
2025-04-04 05:36:08	Jimma zone health office	PHEM Officer	Zonal	> 10 years	Disease surveillance	Male	Familiar	Yes	Animal contact	Federal ministry of health and EPHI report	Good	Rarely	No		Somewhat supports	Laboratory data	Training gap and logistics shortage	Yes	Acceptable	No	Not accessible	mobile and software	<25%	Funding	No	Biweekly	Avail reliable laboratory diagnostic center and train at least frontline health workers	Well	Yes	Moderately effective	No	Paper reports	Lack of regular communication	Within 24 hours	No	Less engaged	Develop common plan and strength regular communication as planned	No	Capable	None	Yes	Never	Shortage of fund and training gap	Yes	Inadequate	No	Rapid assessment to identify gaps, effective discussion with concerned bodies and planning	Yes	Somewhat
2025-04-11 12:46:43	ODA	Project Coordinator	Zonal	6-10 years	Community engagement	Male	Somehow familiar	Yes	Animal contact	Website, journals and E-learning	Good	Monthly	No		Strongly supports	Fairly reports	Knowledge and practical gaps	Yes	Inadequate	No	Not accessible	Mobile	<25%	Funding	Yes	Monthly	Availability supplies, training and readiness of facilities	Very well	Yes	Effective	Yes	Mobile apps (Telegram, Whatsapp, Messenger, etc.)	Internet	More than 3 days	Yes	Engaged	Stakeholders engagement	No	Not capable	<10	No	Rarely	Supplies and Training	No	Inadequate	No	Training, coordination and availability of supplies	Yes	Very well
2025-03-24 10:54:47	academic instituion	researcher	Federal	6-10 years	Disease surveillance	Female	Somehow familiar	Yes	Animal contact	Africa CDC	Poor	Rarely	No		Does not supports	Media monitoring	no updates to public regulary how to report including professionals	No	Inadequate	No	Not accessible	Gov't doesn't make such things public	<25%	Funding	Yes	Weekly	there are questions I am forced to answer even if I don't know the proper response as it is must to respond questions	Somewhat	Yes	Somewhat effective	No	Phone calls	I don't engage in data reporting	More than 3 days	No	Less engaged	engage more update each other, sharing data shouldn't be a problem	No	Not capable	None	No	Never	please I am not the appropriate candidate to respond to your tool	No	Inadequate	No	planning	No	Not at all
2025-05-13 09:41:39	Wolkite University	Teaching, as researcher and leadership	Federal	> 10 years	Data collection and analysis	Male	Somehow familiar	Yes	Human-to-human contact	Vital event registration. Birth registration, Registries used in preventive medicine, Immunization registries, Disease-specific registries, Treatment registries, After-treatment registries	Average	Rarely	No		Fairly supports	Laboratory data	None	No	Acceptable	No	Somewhat accessible	Fair	25-50%	Training	No	Quarterly	Training, budget and adequate staff	Well	No	Moderately effective	Yes	Mobile apps (Telegram, Whatsapp, Messenger, etc.)	None	More than 3 days	No	Engaged	Giving training to the stake holders	No	Capable	None	No	Never	Poor communication	No	Inadequate	No	No comment	No	Well
2025-04-10 09:49:27	Zonal health department	Public Health Emergency Operation Center Manager	Zonal	6-10 years	Disease surveillance	Male	Familiar	Yes	Human-to-human contact	IDSR national and global guidelines and WHO factsheets and reports	Average	Rarely	No		Somewhat supports	Fairly reports	As a usually for any new events, if the condition occurred the low reporting rate and timely response probably the most gaps	Yes	Inadequate	No	Not accessible	Even though we did not had specific application, currently private mobile phone (especially smart phone) used in data collection using different data collection tools.	<25%	Equipment	No	Weekly	Important equipment for diagnosis and identification, capacity building for the health care workers and public surveillance personnel is crucial	Well	Yes	Effective	No	Mobile apps (Telegram, Whatsapp, Messenger, etc.)	I don't remember	Within 24 hours	No	Less engaged	There should be a system in the ensuring equal engagement of the private health care facilities in participating on surveillance system improvement, national surveillance protocol preparation and use, developing disease surveillance guideline and also participation of any capacity building training by any possible costs.	No	Not capable	None	No	Never	Attention not given even from the top	No	Inadequate	No	Preparedness shall be in place at the national as well local level.	Yes	Somewhat
2025-03-21 05:01:34	EPHI	Safety officer and laboratory expert	Federal	1-5 years	Disease surveillance	Female	Familiar	No	Human-to-human contact	Media,Through training	Excellent	Weekly	Yes	It was good and atractive	Fairly supports	Laboratory data	Community awareness	Yes	Adequate	Yes	Fairly accessible	DHIS2	50-75%	Funding	Yes	Weekly	Regular meeting	Very well	Yes	Effective	Yes	Phone calls	May be Mobile apps	Immediately	Yes	Highly engaged	Laboratory based finding	Yes	Highly capable	>20	Yes	Annually	Nothing	Yes	Adequate	Yes	Training	Yes	Very well
2025-04-07 10:35:59	Oromia Health Bureau	Public Health Emergency management officer	Regional	6-10 years	Disease surveillance	Male	Familiar	Yes	Human-to-human contact	WHO website and EIOS	Good	Weekly	Yes	in person	Fairly supports	Community reports	Notification of real time manner and limited trainned staff on survaillance (Mpox)	Yes	Adequate	No	Not accessible	DHIS	> 75%	Training	No	Weekly	HCWs training	Well	Yes	Effective	Yes	Mobile apps (Telegram, Whatsapp, Messenger, etc.)	lack of digitalization and complete data	More than 3 days	Yes	Less engaged	Technical and financial support survaillance and Response	Yes	Highly capable	10-20	Yes	Never	None	Yes	Inadequate	No	Isolation	Yes	Somewhat
2025-04-03 14:08:05	Armauer Hansen Research Institute	Researcher	Federal	6-10 years	Disease surveillance	Male	Somehow familiar	Yes	Human-to-human contact	CDC and WHO updates	Average	Rarely	No		Somewhat supports	Laboratory data	Lack of training on Mpox detection and updates	Yes	Inadequate	No	Somewhat accessible	DHIS	25-50%	Funding	Yes	Quarterly	Equip the labs and provide necessary supply and training	Well	Yes	Effective	No	Phone calls	Internet issue and confidentiality issues	Within 24 hours	Yes	Engaged	Close collaboration and implementing communication platforms	No	Capable	None	No	Never	Lack of institutional mandate on emergency response	No	Inadequate	No	Staff training, facilities preparation and supply	Yes	Somewhat
2025-04-15 16:05:24	govt	PHCUD	Facility	> 10 years	Data collection and analysis	Male	Familiar	Yes	Human-to-human contact	EPH	Good	Monthly	No		Strongly supports	Community reports	LAB SERVICE AT ALL LEVEL	Yes	Adequate	No	Somewhat accessible	DD	50-75%	Training	Yes	Biweekly	IMPROVE COMMITEMET AT ALL LEVEL	Very well	No	Effective	Yes	Mobile apps (Telegram, Whatsapp, Messenger, etc.)	Connection prolem	Immediately	No	Less engaged	clear communication with each other	No	Capable	None	Yes	Annually	professional turn over	No	Inadequate	No	adequate PPE Man power	Yes	Well
2025-03-25 05:52:09	Jimma University	Lecture	Federal	1-5 years	Data collection and analysis	Female	Not at all familiar	No	Animal contact	Internet and social media	Good	Rarely	No		Does not supports	Laboratory data	No	No	Inadequate	No	Not accessible	Cobo tool box, Redcap	<25%	Funding	No	Quarterly	No	Well	No	Somewhat effective	No	Paper reports	No	Within 24 hours	No	Less engaged	No	No	Somewhat capable	None	No	Never	Lack of attention	No	Inadequate	No	Prevention mpox	No	Not at all
2025-04-10 14:05:06	Mukaturi health center	OPD focal	Facility	6-10 years	Disease surveillance	Male	Somehow familiar	No	Animal contact	Social media	Poor	Rarely	No		Somewhat supports	Laboratory data	Inconsistent triage of patients to facility, training gap,lack of EPPR	Yes	Acceptable	No	Not accessible	Available	25-50%	Training	No	Monthly	Carrying on the training, strengthening the screening,case Identification and surveillance, logistics preparation and monitoring	Somewhat	No	Moderately effective	No	Phone calls	Commitment of workers	Within 3 days	No	Less engaged	Having a clear code of conduct, common understanding, follow up,revi	No	Somewhat capable	None	No	Never	Assuming as mpox is not our health problem at this time	No	Inadequate	No	Giving training for health professionals Preparation of specific preparedness plan for mpox.follow up	Yes	Somewhat
2025-04-10 14:05:42	Mukaturi health center	OPD focal	Facility	6-10 years	Disease surveillance	Male	Somehow familiar	No	Animal contact	Social media	Poor	Rarely	No		Somewhat supports	Laboratory data	Inconsistent triage of patients to facility, training gap,lack of EPPR	Yes	Acceptable	No	Not accessible	Available	25-50%	Training	No	Monthly	Carrying on the training, strengthening the screening,case Identification and surveillance, logistics preparation and monitoring	Somewhat	No	Moderately effective	No	Phone calls	Commitment of workers	Within 3 days	No	Less engaged	Having a clear code of conduct, common understanding, follow up,revi	No	Somewhat capable	None	No	Never	Assuming as mpox is not our health problem at this time	No	Inadequate	No	Giving training for health professionals Preparation of specific preparedness plan for mpox.follow up	Yes	Somewhat
2025-04-07 14:36:54	OHB	Officer	Regional	> 10 years	Data collection and analysis	Male	Familiar	Yes	Human-to-human contact	Routine report or social media	Poor	Rarely	No		Somewhat supports	Media monitoring	A manual surveillance system that utilizes traditional methodologies for the early detection, notification, and response to health events.	Yes	Inadequate	No	Not accessible	Available	25-50%	Funding	No	Weekly	Resources, training, and a well-equipped healthcare system.	Somewhat	Yes	Moderately effective	Yes	Phone calls	No well structured and digitalized system	More than 3 days	Yes	Engaged	To enhance coordination and communication among stakeholders, it is essential to implement a structured approach. Start with a comprehensive stakeholder analysis to identify and rank stakeholders based on their influence, interests, and potential impact on the project. This understanding will allow you to customize communication strategies to align with their specific goals and concerns. Next, de…	Yes	Somewhat capable	None	No	Never	Resourse	No	Inadequate	No	Intact resource, train and equiped healthcare facilities	Yes	Somewhat
2025-04-03 14:37:20	GRHB	Surveillance officer	Regional	<1 year	Community engagement	Male	Somehow familiar	Yes	Animal contact	Internet	Excellent	Weekly	No		Strongly supports	Community reports	weakness of commitment HCW on thier work station and HEW finding new disease	Yes	Inadequate	No	Fairly accessible	Apps software	50-75%	Funding	No	Biweekly	Community engagement	Very well	Yes	Moderately effective	Yes	Mobile apps (Telegram, Whatsapp, Messenger, etc.)	Yes	Within 24 hours	Yes	Engaged	Community gathering meeting	No	Highly capable	10-20	Yes	Biannually	Plan preparedness	No	Inadequate	Yes	A head of plans preparedness	No	Not at all
2025-05-11 12:44:25	Jimma University	Lecturer	Federal	6-10 years	Data collection and analysis	Male	Familiar	Yes	Human-to-human contact	Different websites	Good	Weekly	No	No	Fairly supports	Community reports	Week	No	Acceptable	No	Fairly accessible	No	50-75%	Staff	Yes	Monthly	No	Well	No	Moderately effective	Yes	Mobile apps (Telegram, Whatsapp, Messenger, etc.)	Information Gap	Within 24 hours	Yes	Engaged	No	No	Capable	>20	No	Rarely	No	No	Adequate	Yes	No	No	Well
[truncated: 8 more columns]
